# Supplementary material for: NEDD4 Plays Roles in the Maintenance of Breast Cancer Stem Cell Characteristics
Source: Front Oncol. 2020 Sep 2;10:1680. doi: 10.3389/fonc.2020.01680 (PMC7509455; doi:10.3389/fonc.2020.01680)
Supplement: Supplementary file 2 [file Data_Sheet_2.xlsx]

## Sheet: supplementary table 1
		Supplementary table 1. The lists and sequences of primers used for qPCR in this study.
		Genes	Sequence (5'→3')	Accession No.
		NEDD4	ACC AGT GGC TCA GAA GAT GA	XM_011521625.3
			GCA TCT GGT TGG TCC AAA AC
		AKAP12	CAG AAG TCA GAG CAA GTG CC	NM_005100.3
			ACC TGA GGG GGA ACA TTT GA
		CD82	GGT CCT GTC CAT CTG CTT GT	XM_011520067.2
			CCA GAA AGC CCC CTA CTT TC
		GSK3B	GGA ACT CCA ACA AGG GAG CA	NM_001354596.1
			TTC GGG GTC GGA AGA CCT TA
		EPHB2	ACG CAC CGT GGC AGG CTA CG	NM_001309193.1
			GGC GAT GAC AAC CAC AGC AAT GAG G
		DNMT1	CCA TCA GGC ATT CTA CCA	NM_001318731.1
			CGT TCT CCT TGT CTT CTC T
		PDCD4	GCA GAA AAT GCT GGG ACT GAG	NM_001199492.1
			TGT ACC CCA GAC ACC TTT GC
		CDKN1A	AGG TGG ACC TGG AGA CTC TCA G	NM_001291549.1
			TCC TCT TGG AGA AGA TCA GCC G
		SFN	GTG TGT CCC CAG AGC CAT GG	NM_006142.4
			ACC TTC TCC CGG TAC TCA CG
		STAT3	CTT TGA GAC CGA GGT GTA TCA CC	NM_213662.1
			GGT CAG CAT GTT GTA CCA CAG G
		GSTP1	CAG TGC CTT CAC ATA GTC ATC C	NM_000852.3
			TCA CTC AAA GCC TCC TGC CTA T
		LIMD1	CAG ATG AGA CCA TCC GTG TCG T	NM_014240.2
			AGG TGG TCC TCC AGC GGA TAA C
		SQSTM1	TGT GTA GCG TCT GCG AGG GAA A	XM_017010010.1
			AGT GTC CGT GTT TCA CCT TCC G
		SUZ12	AAA CGA AAT CGT GAG GAT GG	XM_017024409.1
			CCA TTT CCT GCA TGG CTA CT
		UBE2C	TGC CCT GTA TGA TGT CAG GA	NM_181801.3
			GGG ACT ATC AAT GTT GGG TTC T
		CTGF	TTG GCC CAG ACC CAA CTA	NM_001901.2
			GCA GGA GGC GTT GTC ATT
		KIAA1524	TCC ACT GCC TGC TTG AAG TC	NM_020890.3
			GAA ATT ACC TCC AAG TGC CGC
		YBX1	TCG CCA AAG ACA GCC TAG AGA	NM_004559.4
			TCT GCG TCG GTA ATT GAA GTT G

## Sheet: supplementary table 2
			Supplementary table 2. Identification of significantly upregulated proteins using TMT-labeling LC-MS/MS analysis.
			No.	Protein IDs	Protein names	Gene names	Fold rate	p-value
			1	Q9UGP4	LIM domain-containing protein 1	LIMD1	1.2	**
			2	P31150	Rab GDP dissociation inhibitor alpha	GDI1	1.2	***
			3	Q9Y2Q5	Ragulator complex protein LAMTOR2	LAMTOR2	1.2	**
			4	O95989	Diphosphoinositol polyphosphate phosphohydrolase 1	NUDT3	1.2	***
			5	O14786	Neuropilin-1	NRP1	1.2	*
			6	O95707	Ribonuclease P protein subunit p29	POP4	1.2	*
			7	Q03013;P46439;P09488	Glutathione S-transferase Mu 4;Glutathione S-transferase Mu 5;Glutathione S-transferase Mu 1	GSTM4;GSTM5;GSTM1	1.2	*
			8	Q8NEH6	Meiosis-specific nuclear structural protein 1	MNS1	1.2	*
			9	P84022;Q15796;O15198	Mothers against decapentaplegic homolog 3	SMAD3	1.2	***
			10	Q96EK5	KIF1-binding protein	KIAA1279	1.2	*
			11	O14966	Ras-related protein Rab-7L1	RAB29	1.2	*
			12	Q9UFN0	Protein NipSnap homolog 3A	NIPSNAP3A	1.2	*
			13	Q9NVJ2;Q96BM9	ADP-ribosylation factor-like protein 8B	ARL8B	1.2	***
			14	Q9H2U2	Inorganic pyrophosphatase 2, mitochondrial	PPA2	1.2	***
			15	O43169	Cytochrome b5 type B	CYB5B	1.2	**
			16	Q8WTW3	Conserved oligomeric Golgi complex subunit 1	COG1	1.2	*
			17	O75691	Small subunit processome component 20 homolog	UTP20	1.2	*
			18	Q9UKV8	Protein argonaute-2	AGO2	1.21	*
			19	P84074;P37235;P61601	Neuron-specific calcium-binding protein hippocalcin;Hippocalcin-like protein 1;Neurocalcin-delta	HPCA;HPCAL1;NCALD	1.21	***
			20	Q12841	Follistatin-related protein 1	FSTL1	1.21	*
			21	Q02809	Procollagen-lysine,2-oxoglutarate 5-dioxygenase 1	PLOD1	1.21	**
			22	P15529	Membrane cofactor protein	CD46	1.21	*
			23	P46821;P78559	Microtubule-associated protein 1B;MAP1B heavy chain;MAP1 light chain LC1	MAP1B	1.21	**
			24	O00629	Importin subunit alpha-3	KPNA4	1.21	**
			25	P62937;P0DN26;A0A0B4J2A2;A0A075B767;A0A075B759;Q9Y536;F5H284;P0DN37	Peptidyl-prolyl cis-trans isomerase A;Peptidyl-prolyl cis-trans isomerase A, N-terminally processed	PPIA	1.21	*
			26	Q7L311	Armadillo repeat-containing X-linked protein 2	ARMCX2	1.21	**
			27	Q86V81	THO complex subunit 4	ALYREF	1.21	*
			28	Q9NZM1;REV__P24752;O75923	Myoferlin	MYOF	1.21	**
			29	Q969E2	Secretory carrier-associated membrane protein 4	SCAMP4	1.21	**
			30	Q9HD26	Golgi-associated PDZ and coiled-coil motif-containing protein	GOPC	1.21	**
			31	Q08945	FACT complex subunit SSRP1	SSRP1	1.21	**
			32	P19174	1-phosphatidylinositol 4,5-bisphosphate phosphodiesterase gamma-1	PLCG1	1.21	**
			33	Q9BWW4	Single-stranded DNA-binding protein 3	SSBP3	1.21	*
			34	P14618;P30613;P09466;Q15431	Pyruvate kinase PKM	PKM	1.21	*
			35	O95757	Heat shock 70 kDa protein 4L	HSPA4L	1.21	**
			36	Q14257	Reticulocalbin-2	RCN2	1.21	**
			37	O76024	Wolframin	WFS1	1.21	**
			38	Q12959;P78352;Q15700	Disks large homolog 1	DLG1	1.22	*
			39	Q9H246	Uncharacterized protein C1orf21	C1orf21	1.22	*
			40	Q9Y4C2	TRPM8 channel-associated factor 1	TCAF1	1.22	**
			41	P06756	Integrin alpha-V;Integrin alpha-V heavy chain;Integrin alpha-V light chain	ITGAV	1.22	***
			42	Q96B96	Promethin	TMEM159	1.22	**
			43	Q13459	Unconventional myosin-IXb	MYO9B	1.22	**
			44	Q9Y639	Neuroplastin	NPTN	1.22	*
			45	P51608	Methyl-CpG-binding protein 2	MECP2	1.22	**
			46	P09211	Glutathione S-transferase P	GSTP1	1.22	***
			47	P82094	TATA element modulatory factor	TMF1	1.22	*
			48	Q96D31	Calcium release-activated calcium channel protein 1	ORAI1	1.22	**
			49	Q7Z333	Probable helicase senataxin	SETX	1.22	*
			50	P12277;P06732;P12532;P17540	Creatine kinase B-type	CKB	1.22	***
			51	Q8TBZ0	Coiled-coil domain-containing protein 110	CCDC110	1.22	**
			52	O75718	Cartilage-associated protein	CRTAP	1.22	*
			53	Q01995	Transgelin	TAGLN	1.22	**
			54	P21912	Succinate dehydrogenase [ubiquinone] iron-sulfur subunit, mitochondrial	SDHB	1.22	*
			55	P09104	Gamma-enolase	ENO2	1.22	***
			56	Q9NR31	GTP-binding protein SAR1a	SAR1A	1.22	***
			57	P61225;P10114	Ras-related protein Rap-2b;Ras-related protein Rap-2a	RAP2B;RAP2A	1.22	**
			58	Q03001	Dystonin	DST	1.22	*
			59	P25490	Transcriptional repressor protein YY1	YY1	1.22	*
			60	Q9NYZ3	G2 and S phase-expressed protein 1	GTSE1	1.22	**
			61	P40763	Signal transducer and activator of transcription 3	STAT3	1.23	**
			62	P37802;Q9UI15	Transgelin-2	TAGLN2	1.23	**
			63	Q5VT52	Regulation of nuclear pre-mRNA domain-containing protein 2	RPRD2	1.23	**
			64	P49736	DNA replication licensing factor MCM2	MCM2	1.23	**
			65	Q9UBN6	Tumor necrosis factor receptor superfamily member 10D	TNFRSF10D	1.23	*
			66	O43657	Tetraspanin-6	TSPAN6	1.23	***
			67	Q14244	Ensconsin	MAP7	1.23	*
			68	P60660;P14649	Myosin light polypeptide 6	MYL6	1.23	**
			69	P61020	Ras-related protein Rab-5B	RAB5B	1.23	***
			70	Q13439	Golgin subfamily A member 4	GOLGA4	1.23	*
			71	P40939	Trifunctional enzyme subunit alpha, mitochondrial;Long-chain enoyl-CoA hydratase;Long chain 3-hydroxyacyl-CoA dehydrogenase	HADHA	1.23	***
			72	P51636;P53355	Caveolin-2;Death-associated protein kinase 1	CAV2;DAPK1	1.23	**
			73	O15027	Protein transport protein Sec16A	SEC16A	1.23	*
			74	Q14011	Cold-inducible RNA-binding protein	CIRBP	1.23	**
			75	Q86VP1	Tax1-binding protein 1	TAX1BP1	1.23	*
			76	Q9NZ01;Q9UPA5	Very-long-chain enoyl-CoA reductase	TECR	1.24	***
			77	Q14554	Protein disulfide-isomerase A5	PDIA5	1.24	*
			78	P68371;P04350	Tubulin beta-4B chain;Tubulin beta-4A chain	TUBB4B;TUBB4A	1.24	**
			79	P12004	Proliferating cell nuclear antigen	PCNA	1.24	**
			80	P36405	ADP-ribosylation factor-like protein 3	ARL3	1.24	**
			81	P07384	Calpain-1 catalytic subunit	CAPN1	1.24	***
			82	Q99538	Legumain	LGMN	1.24	*
			83	Q8IZF0	Sodium leak channel non-selective protein	NALCN	1.24	**
			84	P31947;REV__Q2NKQ1	14-3-3 protein sigma	SFN	1.24	**
			85	P0DMV9;P0DMV8	Heat shock 70 kDa protein 1B;Heat shock 70 kDa protein 1A	HSPA1B;HSPA1A	1.24	**
			86	P48553	Trafficking protein particle complex subunit 10	TRAPPC10	1.24	**
			87	Q9Y371	Endophilin-B1	SH3GLB1	1.24	**
			88	Q8ND04	Protein SMG8	SMG8	1.24	*
			89	Q63ZY3	KN motif and ankyrin repeat domain-containing protein 2	KANK2	1.24	**
			90	P17612;P22694;P22612	cAMP-dependent protein kinase catalytic subunit alpha;cAMP-dependent protein kinase catalytic subunit beta;cAMP-dependent protein kinase catalytic subunit gamma	PRKACA;PRKACB;PRKACG	1.24	*
			91	Q9H3S7	Tyrosine-protein phosphatase non-receptor type 23	PTPN23	1.24	***
			92	P07900;Q14568;Q58FG0;Q58FF6;Q58FG1	Heat shock protein HSP 90-alpha	HSP90AA1	1.24	**
			93	Q9BUJ2	Heterogeneous nuclear ribonucleoprotein U-like protein 1	HNRNPUL1	1.24	**
			94	Q15012	Lysosomal-associated transmembrane protein 4A	LAPTM4A	1.25	**
			95	Q8NBQ5	Estradiol 17-beta-dehydrogenase 11	HSD17B11	1.25	**
			96	Q9NRX5	Serine incorporator 1	SERINC1	1.25	***
			97	O15269	Serine palmitoyltransferase 1	SPTLC1	1.25	**
			98	P33992	DNA replication licensing factor MCM5	MCM5	1.25	***
			99	Q9Y4L1	Hypoxia up-regulated protein 1	HYOU1	1.25	***
			100	Q8WVJ2;REV__Q14137	NudC domain-containing protein 2	NUDCD2	1.25	*
			101	P30044	Peroxiredoxin-5, mitochondrial	PRDX5	1.25	***
			102	Q6DN14	Multiple C2 and transmembrane domain-containing protein 1	MCTP1	1.25	*
			103	Q9BSF8	BTB/POZ domain-containing protein 10	BTBD10	1.25	*
			104	P53990	IST1 homolog	IST1	1.25	**
			105	O75396	Vesicle-trafficking protein SEC22b	SEC22B	1.25	***
			106	Q13356	Peptidyl-prolyl cis-trans isomerase-like 2	PPIL2	1.25	*
			107	Q9BQE3	Tubulin alpha-1C chain	TUBA1C	1.25	*
			108	O75915	PRA1 family protein 3	ARL6IP5	1.25	**
			109	Q96HC4	PDZ and LIM domain protein 5	PDLIM5	1.25	***
			110	Q05682	Caldesmon	CALD1	1.26	*
			111	Q96DB5	Regulator of microtubule dynamics protein 1	RMDN1	1.26	*
			112	Q03518	Antigen peptide transporter 1	TAP1	1.26	**
			113	Q9NW15	Anoctamin-10	ANO10	1.26	***
			114	P17096	High mobility group protein HMG-I/HMG-Y	HMGA1	1.26	*
			115	Q9NQG5	Regulation of nuclear pre-mRNA domain-containing protein 1B	RPRD1B	1.26	**
			116	Q08722	Leukocyte surface antigen CD47	CD47	1.26	***
			117	P05026	Sodium/potassium-transporting ATPase subunit beta-1	ATP1B1	1.26	***
			118	Q96RU3	Formin-binding protein 1	FNBP1	1.26	***
			119	P07437;A6NNZ2	Tubulin beta chain	TUBB	1.26	**
			120	Q13555	Calcium/calmodulin-dependent protein kinase type II subunit gamma	CAMK2G	1.26	*
			121	P08174	Complement decay-accelerating factor	CD55	1.26	*
			122	Q765P7;O43312	MTSS1-like protein;Metastasis suppressor protein 1	MTSS1L;MTSS1	1.26	*
			123	Q9Y4E8	Ubiquitin carboxyl-terminal hydrolase 15	USP15	1.26	**
			124	P07355;A6NMY6	Annexin A2;Putative annexin A2-like protein	ANXA2;ANXA2P2	1.27	**
			125	Q14566	DNA replication licensing factor MCM6	MCM6	1.27	***
			126	Q6NUK1	Calcium-binding mitochondrial carrier protein SCaMC-1	SLC25A24	1.27	***
			127	Q8NHP6	Motile sperm domain-containing protein 2	MOSPD2	1.27	*
			128	P08133	Annexin A6	ANXA6	1.27	***
			129	P17693	HLA class I histocompatibility antigen, alpha chain G	HLA-G	1.27	*
			130	Q13423	NAD(P) transhydrogenase, mitochondrial	NNT	1.27	***
			131	P51572	B-cell receptor-associated protein 31	BCAP31	1.27	**
			132	Q9UKJ3	G patch domain-containing protein 8	GPATCH8	1.27	**
			133	Q8IY17	Neuropathy target esterase	PNPLA6	1.27	***
			134	O75368	SH3 domain-binding glutamic acid-rich-like protein	SH3BGRL	1.27	***
			135	O14545	TRAF-type zinc finger domain-containing protein 1	TRAFD1	1.27	*
			136	Q00534	Cyclin-dependent kinase 6	CDK6	1.27	*
			137	Q9BPZ3	Polyadenylate-binding protein-interacting protein 2	PAIP2	1.27	*
			138	Q9H4E7	Differentially expressed in FDCP 6 homolog	DEF6	1.27	**
			139	P31930	Cytochrome b-c1 complex subunit 1, mitochondrial	UQCRC1	1.27	***
			140	Q96RG2	PAS domain-containing serine/threonine-protein kinase	PASK	1.27	*
			141	Q9HBM1	Kinetochore protein Spc25	SPC25	1.27	**
			142	Q8NDA8	Maestro heat-like repeat-containing protein family member 1	MROH1	1.28	**
			143	Q68CZ2	Tensin-3	TNS3	1.28	***
			144	P11216;P11217	Glycogen phosphorylase, brain form	PYGB	1.28	***
			145	Q13576;REV__Q5JWF2;Q9Y6V7;P11137	Ras GTPase-activating-like protein IQGAP2	IQGAP2	1.28	**
			146	O15530;Q6A1A2	3-phosphoinositide-dependent protein kinase 1;Putative 3-phosphoinositide-dependent protein kinase 2	PDPK1;PDPK2P	1.28	**
			147	P08047	Transcription factor Sp1	SP1	1.28	*
			148	P49006	MARCKS-related protein	MARCKSL1	1.28	***
			149	Q9GZT8	NIF3-like protein 1	NIF3L1	1.28	*
			150	Q99523	Sortilin	SORT1	1.28	**
			151	P20962	Parathymosin	PTMS	1.28	***
			152	P00568	Adenylate kinase isoenzyme 1	AK1	1.28	*
			153	O43663	Protein regulator of cytokinesis 1	PRC1	1.28	***
			154	Q15528	Mediator of RNA polymerase II transcription subunit 22	MED22	1.28	*
			155	Q96HY7	Probable 2-oxoglutarate dehydrogenase E1 component DHKTD1, mitochondrial	DHTKD1	1.28	*
			156	Q9Y6B6	GTP-binding protein SAR1b	SAR1B	1.29	***
			157	Q12965;O00160	Unconventional myosin-Ie	MYO1E	1.29	***
			158	P21926	CD9 antigen	CD9	1.29	*
			159	Q16851	UTP--glucose-1-phosphate uridylyltransferase	UGP2	1.29	***
			160	P35579;REV__P0DO97;REV__Q86UP2;P13535;Q9UKX3;Q9Y623;P12882;P11055;Q9UKX2;A7E2Y1	Myosin-9	MYH9	1.29	**
			161	P07311	Acylphosphatase-1	ACYP1	1.29	***
			162	Q92930;P59190	Ras-related protein Rab-8B	RAB8B	1.29	**
			163	Q86V48	Leucine zipper protein 1	LUZP1	1.29	***
			164	Q5K651	Sterile alpha motif domain-containing protein 9	SAMD9	1.29	**
			165	O96013	Serine/threonine-protein kinase PAK 4	PAK4	1.29	**
			166	O76031	ATP-dependent Clp protease ATP-binding subunit clpX-like, mitochondrial	CLPX	1.29	*
			167	O43765	Small glutamine-rich tetratricopeptide repeat-containing protein alpha	SGTA	1.29	**
			168	Q96AJ9	Vesicle transport through interaction with t-SNAREs homolog 1A	VTI1A	1.29	**
			169	Q9NVM9	Protein asunder homolog	ASUN	1.3	*
			170	Q9Y6K9	NF-kappa-B essential modulator	IKBKG	1.3	*
			171	Q04721;P46531	Neurogenic locus notch homolog protein 2;Notch 2 extracellular truncation;Notch 2 intracellular domain;Neurogenic locus notch homolog protein 1;Notch 1 extracellular truncation;Notch 1 intracellular domain	NOTCH2;NOTCH1	1.3	**
			172	Q86SR1	Polypeptide N-acetylgalactosaminyltransferase 10	GALNT10	1.3	*
			173	O95466	Formin-like protein 1	FMNL1	1.3	***
			174	Q9Y2H5	Pleckstrin homology domain-containing family A member 6	PLEKHA6	1.3	**
			175	P50479	PDZ and LIM domain protein 4	PDLIM4	1.3	**
			176	Q9BWS9	Chitinase domain-containing protein 1	CHID1	1.3	*
			177	P24468;P10589	COUP transcription factor 2	NR2F2	1.3	**
			178	P62873	Guanine nucleotide-binding protein G(I)/G(S)/G(T) subunit beta-1	GNB1	1.3	*
			179	P32119	Peroxiredoxin-2	PRDX2	1.3	***
			180	P00403	Cytochrome c oxidase subunit 2	MT-CO2	1.3	***
			181	Q9HBF4	Zinc finger FYVE domain-containing protein 1	ZFYVE1	1.31	**
			182	O95865	N(G),N(G)-dimethylarginine dimethylaminohydrolase 2	DDAH2	1.31	**
			183	P10644	cAMP-dependent protein kinase type I-alpha regulatory subunit;cAMP-dependent protein kinase type I-alpha regulatory subunit, N-terminally processed	PRKAR1A	1.31	***
			184	P49674	Casein kinase I isoform epsilon	CSNK1E	1.31	*
			185	Q15746	Myosin light chain kinase, smooth muscle;Myosin light chain kinase, smooth muscle, deglutamylated form	MYLK	1.31	**
			186	P30479;Q04826;P30481;P30485;P30461;P30488;P30487;P30483	HLA class I histocompatibility antigen, B-41 alpha chain;HLA class I histocompatibility antigen, B-40 alpha chain;HLA class I histocompatibility antigen, B-44 alpha chain;HLA class I histocompatibility antigen, B-47 alpha chain;HLA class I histocompatibility antigen, B-13 alpha chain;HLA class I histocompatibility antigen, B-50 alpha chain;HLA class I histocompatibility antigen, B-49 alpha chain;…	HLA-B	1.31	***
			187	P38936	Cyclin-dependent kinase inhibitor 1	CDKN1A	1.31	**
			188	P04733	Metallothionein-1F	MT1F	1.31	**
			189	P46940	Ras GTPase-activating-like protein IQGAP1	IQGAP1	1.31	***
			190	Q7Z6M3	Allergin-1	MILR1	1.31	***
			191	O95235	Kinesin-like protein KIF20A	KIF20A	1.31	***
			192	Q969T4	Ubiquitin-conjugating enzyme E2 E3	UBE2E3	1.32	*
			193	P30040	Endoplasmic reticulum resident protein 29	ERP29	1.32	**
			194	Q4G0X4	BTB/POZ domain-containing protein KCTD21	KCTD21	1.32	**
			195	Q96IU4	Alpha/beta hydrolase domain-containing protein 14B	ABHD14B	1.32	***
			196	Q9H299	SH3 domain-binding glutamic acid-rich-like protein 3	SH3BGRL3	1.32	*
			197	P27816	Microtubule-associated protein 4	MAP4	1.32	**
			198	P25205	DNA replication licensing factor MCM3	MCM3	1.32	***
			199	P02792	Ferritin light chain	FTL	1.32	*
			200	P09429;B2RPK0	High mobility group protein B1;Putative high mobility group protein B1-like 1	HMGB1;HMGB1P1	1.32	**
			201	P18084	Integrin beta-5	ITGB5	1.32	***
			202	Q12873	Chromodomain-helicase-DNA-binding protein 3	CHD3	1.33	**
			203	Q8NBI6	Xyloside xylosyltransferase 1	XXYLT1	1.33	*
			204	P30085	UMP-CMP kinase	CMPK1	1.33	**
			205	Q5T653	39S ribosomal protein L2, mitochondrial	MRPL2	1.33	**
			206	Q8WV24	Pleckstrin homology-like domain family A member 1	PHLDA1	1.33	**
			207	P49419	Alpha-aminoadipic semialdehyde dehydrogenase	ALDH7A1	1.33	***
			208	O00233	26S proteasome non-ATPase regulatory subunit 9	PSMD9	1.33	*
			209	P11233	Ras-related protein Ral-A	RALA	1.33	*
			210	P67936;Q2TAC2	Tropomyosin alpha-4 chain	TPM4	1.34	**
			211	Q9HC07	Transmembrane protein 165	TMEM165	1.34	**
			212	Q8IV08	Phospholipase D3	PLD3	1.34	***
			213	O00764	Pyridoxal kinase	PDXK	1.34	**
			214	O95613	Pericentrin	PCNT	1.34	*
			215	Q16555;Q14195;Q14194	Dihydropyrimidinase-related protein 2	DPYSL2	1.34	***
			216	Q9UBG0	C-type mannose receptor 2	MRC2	1.34	**
			217	Q92878	DNA repair protein RAD50	RAD50	1.34	*
			218	P30086	Phosphatidylethanolamine-binding protein 1;Hippocampal cholinergic neurostimulating peptide	PEBP1	1.35	***
			219	P43360;P43357;P43356	Melanoma-associated antigen 6;Melanoma-associated antigen 3;Melanoma-associated antigen 2	MAGEA6;MAGEA3;MAGEA2	1.35	*
			220	Q13308	Inactive tyrosine-protein kinase 7	PTK7	1.35	*
			221	Q86VR2	Protein FAM134C	FAM134C	1.35	*
			222	O95104	Splicing factor, arginine/serine-rich 15	SCAF4	1.35	*
			223	Q7Z7K0	COX assembly mitochondrial protein homolog	CMC1	1.35	*
			224	Q8IXT5	RNA-binding protein 12B	RBM12B	1.35	**
			225	P09132	Signal recognition particle 19 kDa protein	SRP19	1.35	**
			226	Q14980	Nuclear mitotic apparatus protein 1	NUMA1	1.35	**
			227	Q9H1H9;Q9NQT8	Kinesin-like protein KIF13A;Kinesin-like protein KIF13B	KIF13A;KIF13B	1.35	**
			228	P45973	Chromobox protein homolog 5	CBX5	1.36	***
			229	Q8NEY1	Neuron navigator 1	NAV1	1.36	*
			230	Q8N4X5	Actin filament-associated protein 1-like 2	AFAP1L2	1.36	**
			231	Q8NCG7	Sn1-specific diacylglycerol lipase beta	DAGLB	1.36	*
			232	Q92610	Zinc finger protein 592	ZNF592	1.36	**
			233	O15234	Protein CASC3	CASC3	1.36	**
			234	Q9UQ16	Dynamin-3	DNM3	1.36	**
			235	Q96S44	TP53-regulating kinase	TP53RK	1.36	*
			236	P61769	Beta-2-microglobulin;Beta-2-microglobulin form pI 5.3	B2M	1.36	**
			237	P46100	Transcriptional regulator ATRX	ATRX	1.37	*
			238	Q8N8J7	Uncharacterized protein C4orf32	C4orf32	1.37	**
			239	Q03252	Lamin-B2	LMNB2	1.37	***
			240	P26885	Peptidyl-prolyl cis-trans isomerase FKBP2	FKBP2	1.37	**
			241	Q96CM8	Acyl-CoA synthetase family member 2, mitochondrial	ACSF2	1.37	***
			242	P49593	Protein phosphatase 1F	PPM1F	1.37	***
			243	O75165	DnaJ homolog subfamily C member 13	DNAJC13	1.38	**
			244	Q9NW68	BSD domain-containing protein 1	BSDC1	1.38	*
			245	Q9Y496	Kinesin-like protein KIF3A	KIF3A	1.38	*
			246	Q9NV92	NEDD4 family-interacting protein 2	NDFIP2	1.38	*
			247	P40121	Macrophage-capping protein	CAPG	1.38	***
			248	P21399	Cytoplasmic aconitate hydratase	ACO1	1.38	***
			249	Q9NXV2	BTB/POZ domain-containing protein KCTD5	KCTD5	1.39	**
			250	Q9Y2U8	Inner nuclear membrane protein Man1	LEMD3	1.39	**
			251	P21980;P49221	Protein-glutamine gamma-glutamyltransferase 2	TGM2	1.39	***
			252	P49189	4-trimethylaminobutyraldehyde dehydrogenase	ALDH9A1	1.39	***
			253	P02795;P13640;Q8N339;P80294	Metallothionein-2;Metallothionein-1G;Metallothionein-1M	MT2A;MT1G;MT1M	1.39	*
			254	Q9BXK5	Bcl-2-like protein 13	BCL2L13	1.4	*
			255	Q8IVF7	Formin-like protein 3	FMNL3	1.4	**
			256	Q969E4;Q6IPX3;Q5H9L2	Transcription elongation factor A protein-like 3;Transcription elongation factor A protein-like 6;Transcription elongation factor A protein-like 5	TCEAL3;TCEAL6;TCEAL5	1.4	*
			257	P33991	DNA replication licensing factor MCM4	MCM4	1.4	***
			258	P51970	NADH dehydrogenase [ubiquinone] 1 alpha subcomplex subunit 8	NDUFA8	1.4	*
			259	Q7Z4H8	KDEL motif-containing protein 2	KDELC2	1.4	**
			260	Q9Y284	Protein Asterix	WDR83OS	1.4	*
			261	Q9UKU7	Isobutyryl-CoA dehydrogenase, mitochondrial	ACAD8	1.41	***
			262	Q9UI26	Importin-11	IPO11	1.42	***
			263	P0DN87;P0DN86;Q6NT52;A6NKQ9	Choriogonadotropin subunit beta variant 2;Choriogonadotropin subunit beta variant 1	CGB2;CGB1	1.42	**
			264	P22059;Q969R2	Oxysterol-binding protein 1	OSBP	1.42	**
			265	Q13740	CD166 antigen	ALCAM	1.42	***
			266	Q13724	Mannosyl-oligosaccharide glucosidase	MOGS	1.42	***
			267	Q6PJF5	Inactive rhomboid protein 2	RHBDF2	1.42	*
			268	Q53EL6	Programmed cell death protein 4	PDCD4	1.42	***
			269	O94851	Protein-methionine sulfoxide oxidase MICAL2	MICAL2	1.43	*
			270	Q9UQ03	Coronin-2B	CORO2B	1.43	***
			271	Q96A49	Synapse-associated protein 1	SYAP1	1.44	*
			272	O15061	Synemin	SYNM	1.44	**
			273	P17931	Galectin-3	LGALS3	1.45	***
			274	P17480	Nucleolar transcription factor 1	UBTF	1.45	*
			275	Q04760;REV__A2RTX5	Lactoylglutathione lyase	GLO1	1.45	***
			276	P58546	Myotrophin	MTPN	1.45	**
			277	P26583	High mobility group protein B2	HMGB2	1.45	*
			278	P58107;REV__Q15911	Epiplakin	EPPK1	1.45	**
			279	P80297	Metallothionein-1X	MT1X	1.46	***
			280	Q9UPQ0	LIM and calponin homology domains-containing protein 1	LIMCH1	1.46	*
			281	P50281	Matrix metalloproteinase-14	MMP14	1.46	**
			282	Q9NW08	DNA-directed RNA polymerase III subunit RPC2	POLR3B	1.46	**
			283	Q9HCE1	Putative helicase MOV-10	MOV10	1.46	*
			284	Q9Y580	RNA-binding protein 7	RBM7	1.47	**
			285	P48735	Isocitrate dehydrogenase [NADP], mitochondrial	IDH2	1.47	***
			286	P15924	Desmoplakin	DSP	1.47	***
			287	P26358	DNA (cytosine-5)-methyltransferase 1	DNMT1	1.48	***
			288	Q5EBL8	PDZ domain-containing protein 11	PDZD11	1.48	**
			289	P29323;P54762	Ephrin type-B receptor 2	EPHB2	1.5	***
			290	P80723	Brain acid soluble protein 1	BASP1	1.5	**
			291	O95758	Polypyrimidine tract-binding protein 3	PTBP3	1.5	***
			292	P16949;Q9H169;REV__P36956;Q9NZ72;H7BZ55	Stathmin	STMN1	1.5	*
			293	P13473	Lysosome-associated membrane glycoprotein 2	LAMP2	1.5	***
			294	P49841	Glycogen synthase kinase-3 beta	GSK3B	1.52	*
			295	P82912	28S ribosomal protein S11, mitochondrial	MRPS11	1.52	*
			296	P28340	DNA polymerase delta catalytic subunit	POLD1	1.52	**
			297	Q9BVC5	Ashwin	C2orf49	1.53	*
			298	Q9UNN8	Endothelial protein C receptor	PROCR	1.54	***
			299	O95810	Serum deprivation-response protein	SDPR	1.54	**
			300	Q7L775	EPM2A-interacting protein 1	EPM2AIP1	1.54	**
			301	P47895	Aldehyde dehydrogenase family 1 member A3	ALDH1A3	1.55	***
			302	Q9Y2Q9	28S ribosomal protein S28, mitochondrial	MRPS28	1.55	*
			303	Q86U70	LIM domain-binding protein 1	LDB1	1.55	*
			304	P08134;P62745	Rho-related GTP-binding protein RhoC	RHOC	1.55	*
			305	Q2V2M9	FH1/FH2 domain-containing protein 3	FHOD3	1.57	*
			306	Q8ND56	Protein LSM14 homolog A	LSM14A	1.59	***
			307	P27701	CD82 antigen	CD82	1.61	***
			308	P04792	Heat shock protein beta-1	HSPB1	1.61	***
			309	Q15154	Pericentriolar material 1 protein	PCM1	1.63	*
			310	Q92633	Lysophosphatidic acid receptor 1	LPAR1	1.64	***
			311	Q8NB37	Parkinson disease 7 domain-containing protein 1	PDDC1	1.64	**
			312	Q02952	A-kinase anchor protein 12	AKAP12	1.66	***
			313	P06703	Protein S100-A6	S100A6	1.67	**
			314	P00749	Urokinase-type plasminogen activator;Urokinase-type plasminogen activator long chain A;Urokinase-type plasminogen activator short chain A;Urokinase-type plasminogen activator chain B	PLAU	1.69	**
			315	Q13325	Interferon-induced protein with tetratricopeptide repeats 5	IFIT5	1.7	**
			316	P42684	Abelson tyrosine-protein kinase 2	ABL2	1.7	*
			317	Q07954	Prolow-density lipoprotein receptor-related protein 1;Low-density lipoprotein receptor-related protein 1 85 kDa subunit;Low-density lipoprotein receptor-related protein 1 515 kDa subunit;Low-density lipoprotein receptor-related protein 1 intracellular domain	LRP1	1.72	***
			318	A7E2V4	Zinc finger SWIM domain-containing protein 8	ZSWIM8	1.73	***
			319	P29034	Protein S100-A2	S100A2	1.75	***
			320	Q69YZ2	Transmembrane protein 200B	TMEM200B	1.76	**
			321	P62328	Thymosin beta-4;Hematopoietic system regulatory peptide	TMSB4X	1.77	***
			322	Q04917;REV__Q7Z5H3	14-3-3 protein eta	YWHAH	1.78	***
			323	Q3V6T2	Girdin	CCDC88A	1.81	**
			324	P09601	Heme oxygenase 1	HMOX1	1.82	**
			325	Q8NDV7	Trinucleotide repeat-containing gene 6A protein	TNRC6A	1.84	**
			326	Q9P219	Protein Daple	CCDC88C	1.85	***
			327	Q9Y696	Chloride intracellular channel protein 4	CLIC4	1.87	***
			328	Q02224	Centromere-associated protein E	CENPE	1.87	*
			329	P50895	Basal cell adhesion molecule	BCAM	1.88	***
			330	Q9Y490;REV__P13051;Q9H427	Talin-1	TLN1	1.96	***
			331	Q9Y519	Transmembrane protein 184B	TMEM184B	1.99	***
			332	O00142	Thymidine kinase 2, mitochondrial	TK2	2.29	***
			333	Q9H015	Solute carrier family 22 member 4	SLC22A4	2.33	*

## Sheet: supplementary table 3
			Supplementary table 3. Identification of significantly downregulated proteins using TMT-labeling LC-MS/MS analysis.
			No.	Protein IDs	Protein names	Gene names	Fold rate	p-value
			1	Q7Z7C8	Transcription initiation factor TFIID subunit 8	TAF8	0.37	***
			2	Q8IYL3	UPF0688 protein C1orf174	C1orf174	0.42	**
			3	P07148	Fatty acid-binding protein, liver	FABP1	0.42	*
			4	Q8NEZ4	Histone-lysine N-methyltransferase 2C	KMT2C	0.45	*
			5	P35326;P35325;P22532;P22531;Q9BYE4;Q96RM1	Small proline-rich protein 2A;Small proline-rich protein 2B;Small proline-rich protein 2D;Small proline-rich protein 2E;Small proline-rich protein 2G	SPRR2A;SPRR2B;SPRR2D;SPRR2E;SPRR2G	0.47	***
			6	Q9P273	Teneurin-3	TENM3	0.5	*
			7	Q9NSY1	BMP-2-inducible protein kinase	BMP2K	0.52	**
			8	P83876	Thioredoxin-like protein 4A	TXNL4A	0.52	*
			9	Q13310;P0CB38	Polyadenylate-binding protein 4	PABPC4	0.53	***
			10	P05114	Non-histone chromosomal protein HMG-14	HMGN1	0.53	**
			11	P60604	Ubiquitin-conjugating enzyme E2 G2	UBE2G2	0.53	**
			12	Q13885;Q9BVA1	Tubulin beta-2A chain;Tubulin beta-2B chain	TUBB2A;TUBB2B	0.54	*
			13	P57088	Transmembrane protein 33	TMEM33	0.55	*
			14	Q96EK6	Glucosamine 6-phosphate N-acetyltransferase	GNPNAT1	0.56	***
			15	P38606	V-type proton ATPase catalytic subunit A	ATP6V1A	0.57	***
			16	P61956;Q6EEV6	Small ubiquitin-related modifier 2	SUMO2	0.57	***
			17	Q9NYT0	Pleckstrin-2	PLEK2	0.57	**
			18	Q86SZ2	Trafficking protein particle complex subunit 6B	TRAPPC6B	0.58	***
			19	O15344	E3 ubiquitin-protein ligase Midline-1	MID1	0.58	***
			20	O75880	Protein SCO1 homolog, mitochondrial	SCO1	0.59	***
			21	Q96T37	Putative RNA-binding protein 15	RBM15	0.59	*
			22	Q8WZA0	Protein LZIC	LZIC	0.59	*
			23	O94907	Dickkopf-related protein 1	DKK1	0.6	***
			24	Q9NX63	MICOS complex subunit MIC19	CHCHD3	0.61	***
			25	Q8NBF2	NHL repeat-containing protein 2	NHLRC2	0.61	*
			26	Q9UKY7	Protein CDV3 homolog	CDV3	0.62	***
			27	Q9Y5X1	Sorting nexin-9	SNX9	0.62	*
			28	P04083	Annexin A1	ANXA1	0.63	***
			29	Q5VY43	Platelet endothelial aggregation receptor 1	PEAR1	0.63	**
			30	O75348;O95670	V-type proton ATPase subunit G 1;V-type proton ATPase subunit G 2	ATP6V1G1;ATP6V1G2	0.64	**
			31	O95163	Elongator complex protein 1	IKBKAP	0.64	**
			32	P54803	Galactocerebrosidase	GALC	0.65	***
			33	O00264	Membrane-associated progesterone receptor component 1	PGRMC1	0.66	***
			34	Q9Y512	Sorting and assembly machinery component 50 homolog	SAMM50	0.66	**
			35	Q5TGZ0	MICOS complex subunit MIC10	MINOS1	0.67	***
			36	P46776	60S ribosomal protein L27a	RPL27A	0.67	**
			37	REV__Q86X10;REV__O15399;P48995	Short transient receptor potential channel 1	TRPC1	0.68	***
			38	Q07617	Sperm-associated antigen 1	SPAG1	0.68	**
			39	O95625	Zinc finger and BTB domain-containing protein 11	ZBTB11	0.68	*
			40	O95999	B-cell lymphoma/leukemia 10	BCL10	0.69	**
			41	P62861	40S ribosomal protein S30	FAU	0.69	*
			42	P08240	Signal recognition particle receptor subunit alpha	SRPR	0.7	***
			43	P01583	Interleukin-1 alpha	IL1A	0.7	**
			44	Q96JY6	PDZ and LIM domain protein 2	PDLIM2	0.71	***
			45	Q9BVL2	Nucleoporin p58/p45	NUPL1	0.71	***
			46	P52655	Transcription initiation factor IIA subunit 1;Transcription initiation factor IIA alpha chain;Transcription initiation factor IIA beta chain	GTF2A1	0.71	***
			47	O43325	LYR motif-containing protein 1	LYRM1	0.71	**
			48	P29966	Myristoylated alanine-rich C-kinase substrate	MARCKS	0.71	**
			49	Q01973	Tyrosine-protein kinase transmembrane receptor ROR1	ROR1	0.71	**
			50	Q99717	Mothers against decapentaplegic homolog 5	SMAD5	0.71	**
			51	Q9P0U1	Mitochondrial import receptor subunit TOM7 homolog	TOMM7	0.71	*
			52	Q9H3N1	Thioredoxin-related transmembrane protein 1	TMX1	0.71	*
			53	P17707	S-adenosylmethionine decarboxylase proenzyme;S-adenosylmethionine decarboxylase alpha chain;S-adenosylmethionine decarboxylase beta chain	AMD1	0.71	*
			54	Q9NX40	OCIA domain-containing protein 1	OCIAD1	0.72	***
			55	Q92544	Transmembrane 9 superfamily member 4	TM9SF4	0.72	***
			56	P36543	V-type proton ATPase subunit E 1	ATP6V1E1	0.72	***
			57	Q8WVV9	Heterogeneous nuclear ribonucleoprotein L-like	HNRNPLL	0.72	***
			58	Q9NP77	RNA polymerase II subunit A C-terminal domain phosphatase SSU72	SSU72	0.72	***
			59	Q96QD9	UAP56-interacting factor	FYTTD1	0.72	**
			60	Q6AI08	HEAT repeat-containing protein 6	HEATR6	0.72	*
			61	P13671	Complement component C6	C6	0.72	*
			62	P55199	RNA polymerase II elongation factor ELL	ELL	0.73	***
			63	Q13501;REV__Q9NXW2	Sequestosome-1	SQSTM1	0.73	***
			64	Q86TB9	Protein PAT1 homolog 1	PATL1	0.73	**
			65	Q13595	Transformer-2 protein homolog alpha	TRA2A	0.73	**
			66	Q96IJ6	Mannose-1-phosphate guanyltransferase alpha	GMPPA	0.73	**
			67	P46934	E3 ubiquitin-protein ligase NEDD4	NEDD4	0.73	**
			68	Q99741	Cell division control protein 6 homolog	CDC6	0.73	*
			69	Q9Y224;P53708	UPF0568 protein C14orf166	C14orf166	0.73	*
			70	Q9UMY1	Nucleolar protein 7	NOL7	0.73	*
			71	Q9H6E5	Speckle targeted PIP5K1A-regulated poly(A) polymerase	TUT1	0.73	*
			72	Q92665	28S ribosomal protein S31, mitochondrial	MRPS31	0.73	*
			73	Q9H9Y2	Ribosome production factor 1	RPF1	0.73	*
			74	Q07352	Zinc finger protein 36, C3H1 type-like 1	ZFP36L1	0.73	*
			75	P35869	Aryl hydrocarbon receptor	AHR	0.73	*
			76	Q16891	MICOS complex subunit MIC60	IMMT	0.74	***
			77	Q9UM00	Transmembrane and coiled-coil domain-containing protein 1	TMCO1	0.74	***
			78	Q15014	Mortality factor 4-like protein 2	MORF4L2	0.74	***
			79	Q96AC1	Fermitin family homolog 2	FERMT2	0.74	***
			80	Q9ULC3	Ras-related protein Rab-23	RAB23	0.74	**
			81	P67870	Casein kinase II subunit beta	CSNK2B	0.74	**
			82	Q8N3F8	MICAL-like protein 1	MICALL1	0.74	**
			83	Q9BWT3	Poly(A) polymerase gamma	PAPOLG	0.74	*
			84	Q8IZQ1	WD repeat and FYVE domain-containing protein 3	WDFY3	0.74	*
			85	Q9NT62	Ubiquitin-like-conjugating enzyme ATG3	ATG3	0.74	*
			86	Q9BQ49	Small integral membrane protein 7	SMIM7	0.74	*
			87	P42345	Serine/threonine-protein kinase mTOR	MTOR	0.74	*
			88	Q9UHD1	Cysteine and histidine-rich domain-containing protein 1	CHORDC1	0.75	***
			89	P49368	T-complex protein 1 subunit gamma	CCT3	0.75	***
			90	P05120	Plasminogen activator inhibitor 2	SERPINB2	0.75	***
			91	Q9BXV9	Uncharacterized protein C14orf142	C14orf142	0.75	***
			92	P13693	Translationally-controlled tumor protein	TPT1	0.75	***
			93	Q9UI12	V-type proton ATPase subunit H	ATP6V1H	0.75	***
			94	Q9UPY3	Endoribonuclease Dicer	DICER1	0.75	**
			95	Q9NYL2	Mitogen-activated protein kinase kinase kinase MLT	ZAK	0.75	*
			96	O14734	Acyl-coenzyme A thioesterase 8	ACOT8	0.75	*
			97	Q99439	Calponin-2	CNN2	0.76	***
			98	Q96B97	SH3 domain-containing kinase-binding protein 1	SH3KBP1	0.76	***
			99	Q15022	Polycomb protein SUZ12	SUZ12	0.76	***
			100	Q9H0L4	Cleavage stimulation factor subunit 2 tau variant	CSTF2T	0.76	***
			101	Q5SY16	Polynucleotide 5-hydroxyl-kinase NOL9	NOL9	0.76	***
			102	Q9H4A6	Golgi phosphoprotein 3	GOLPH3	0.76	**
			103	Q9Y5K8	V-type proton ATPase subunit D	ATP6V1D	0.76	**
			104	O94925	Glutaminase kidney isoform, mitochondrial	GLS	0.76	**
			105	P31641	Sodium- and chloride-dependent taurine transporter	SLC6A6	0.76	**
			106	Q5UIP0	Telomere-associated protein RIF1	RIF1	0.76	**
			107	L0R6Q1		SLC35A4	0.76	*
			108	Q7Z3B4	Nucleoporin p54	NUP54	0.76	*
			109	P09661	U2 small nuclear ribonucleoprotein A	SNRPA1	0.76	*
			110	P21281;P15313;Q5SXM2	V-type proton ATPase subunit B, brain isoform	ATP6V1B2	0.77	***
			111	Q06787	Fragile X mental retardation protein 1	FMR1	0.77	***
			112	P40227;Q92526	T-complex protein 1 subunit zeta	CCT6A	0.77	***
			113	P02786	Transferrin receptor protein 1;Transferrin receptor protein 1, serum form	TFRC	0.77	***
			114	Q8TBM8	DnaJ homolog subfamily B member 14	DNAJB14	0.77	***
			115	P62837	Ubiquitin-conjugating enzyme E2 D2	UBE2D2	0.77	**
			116	Q9Y3Z3	Deoxynucleoside triphosphate triphosphohydrolase SAMHD1	SAMHD1	0.77	**
			117	O75037;Q7Z4S6	Kinesin-like protein KIF21B;Kinesin-like protein KIF21A	KIF21B;KIF21A	0.77	**
			118	Q8IWE4	DCN1-like protein 3	DCUN1D3	0.77	**
			119	Q9H6D7	HAUS augmin-like complex subunit 4	HAUS4	0.77	**
			120	Q99856	AT-rich interactive domain-containing protein 3A	ARID3A	0.77	*
			121	O60566	Mitotic checkpoint serine/threonine-protein kinase BUB1 beta	BUB1B	0.77	*
			122	O00762	Ubiquitin-conjugating enzyme E2 C	UBE2C	0.77	*
			123	Q9BVI4	Nucleolar complex protein 4 homolog	NOC4L	0.77	*
			124	Q9H0C8	Integrin-linked kinase-associated serine/threonine phosphatase 2C	ILKAP	0.77	*
			125	Q9NYF8	Bcl-2-associated transcription factor 1	BCLAF1	0.78	***
			126	P23921	Ribonucleoside-diphosphate reductase large subunit	RRM1	0.78	***
			127	P27105	Erythrocyte band 7 integral membrane protein	STOM	0.78	***
			128	Q13685	Angio-associated migratory cell protein	AAMP	0.78	***
			129	Q16739	Ceramide glucosyltransferase	UGCG	0.78	***
			130	Q9Y2G8	DnaJ homolog subfamily C member 16	DNAJC16	0.78	**
			131	Q53H96	Pyrroline-5-carboxylate reductase 3	PYCRL	0.78	**
			132	O94903	Proline synthase co-transcribed bacterial homolog protein	PROSC	0.78	**
			133	Q8IX90	Spindle and kinetochore-associated protein 3	SKA3	0.78	**
			134	Q8NG31	Protein CASC5	CASC5	0.78	**
			135	Q13283	Ras GTPase-activating protein-binding protein 1	G3BP1	0.78	**
			136	O43805	Sjoegren syndrome nuclear autoantigen 1	SSNA1	0.78	**
			137	P62910	60S ribosomal protein L32	RPL32	0.78	*
			138	Q9NPF0	CD320 antigen	CD320	0.78	*
			139	Q8IU60	m7GpppN-mRNA hydrolase	DCP2	0.78	*
			140	Q9H7Z3	Protein NRDE2 homolog	NRDE2	0.78	*
			141	P06280	Alpha-galactosidase A	GLA	0.78	*
			142	P63279	SUMO-conjugating enzyme UBC9	UBE2I	0.78	*
			143	Q9P0V9	Septin-10	2020-09-10	0.79	***
			144	Q9BY42	Protein RTF2 homolog	RTFDC1	0.79	***
			145	Q8WUM4	Programmed cell death 6-interacting protein	PDCD6IP	0.79	***
			146	Q9Y4W2	Ribosomal biogenesis protein LAS1L	LAS1L	0.79	***
			147	Q9BQ67	Glutamate-rich WD repeat-containing protein 1	GRWD1	0.79	***
			148	Q9UBT7	Alpha-catulin	CTNNAL1	0.79	***
			149	Q5T3I0	G patch domain-containing protein 4	GPATCH4	0.79	**
			150	Q96QG7	Myotubularin-related protein 9	MTMR9	0.79	**
			151	Q9UPU9	Protein Smaug homolog 1	SAMD4A	0.79	**
			152	Q5NDL2	EGF domain-specific O-linked N-acetylglucosamine transferase	EOGT	0.79	**
			153	Q8WUA2	Peptidyl-prolyl cis-trans isomerase-like 4	PPIL4	0.79	**
			154	Q15327	Ankyrin repeat domain-containing protein 1	ANKRD1	0.79	**
			155	P26022	Pentraxin-related protein PTX3	PTX3	0.79	**
			156	Q9BWM7	Sideroflexin-3	SFXN3	0.79	**
			157	P55769	NHP2-like protein 1;NHP2-like protein 1, N-terminally processed	NHP2L1	0.79	**
			158	Q8N4J0	UPF0586 protein C9orf41	C9orf41	0.79	**
			159	Q68CQ4	Digestive organ expansion factor homolog	DIEXF	0.79	**
			160	Q9BYG5	Partitioning defective 6 homolog beta	PARD6B	0.79	**
			161	Q8WZA9	Immunity-related GTPase family Q protein	IRGQ	0.79	**
			162	O14818;Q8TAA3	Proteasome subunit alpha type-7	PSMA7	0.79	*
			163	Q13017	Rho GTPase-activating protein 5	ARHGAP5	0.79	*
			164	Q5C9Z4	Nucleolar MIF4G domain-containing protein 1	NOM1	0.8	***
			165	Q9NQ55	Suppressor of SWI4 1 homolog	PPAN	0.8	***
			166	Q9NR56	Muscleblind-like protein 1	MBNL1	0.8	***
			167	Q9NVN8	Guanine nucleotide-binding protein-like 3-like protein	GNL3L	0.8	**
			168	Q9Y5X3	Sorting nexin-5	SNX5	0.8	**
			169	P22234	Multifunctional protein ADE2;Phosphoribosylaminoimidazole-succinocarboxamide synthase;Phosphoribosylaminoimidazole carboxylase	PAICS	0.8	**
			170	P13726	Tissue factor	F3	0.8	**
			171	Q9Y3U8	60S ribosomal protein L36	RPL36	0.8	**
			172	Q96HR8	H/ACA ribonucleoprotein complex non-core subunit NAF1	NAF1	0.8	*
			173	Q9H0S4	Probable ATP-dependent RNA helicase DDX47	DDX47	0.8	*
			174	Q9Y314	Nitric oxide synthase-interacting protein	NOSIP	0.8	*
			175	P62829	60S ribosomal protein L23	RPL23	0.8	*
			176	P62875	DNA-directed RNA polymerases I, II, and III subunit RPABC5	POLR2L	0.8	*
			177	O15511;Q9BPX5	Actin-related protein 2/3 complex subunit 5	ARPC5	0.8	*
			178	P07358	Complement component C8 beta chain	C8B	0.8	*
			179	Q9Y5U9	Immediate early response 3-interacting protein 1	IER3IP1	0.8	*
			180	Q15910	Histone-lysine N-methyltransferase EZH2	EZH2	0.81	***
			181	P17987	T-complex protein 1 subunit alpha	TCP1	0.81	***
			182	Q15637	Splicing factor 1	SF1	0.81	***
			183	Q12834	Cell division cycle protein 20 homolog	CDC20	0.81	***
			184	Q8NFH5	Nucleoporin NUP53	NUP35	0.81	***
			185	Q9Y3Y2	Chromatin target of PRMT1 protein	CHTOP	0.81	***
			186	P21283	V-type proton ATPase subunit C 1	ATP6V1C1	0.81	**
			187	Q9P013	Spliceosome-associated protein CWC15 homolog	CWC15	0.81	**
			188	Q8IVL0;Q8IVL1	Neuron navigator 3	NAV3	0.81	**
			189	Q9Y296	Trafficking protein particle complex subunit 4	TRAPPC4	0.81	**
			190	P48426	Phosphatidylinositol 5-phosphate 4-kinase type-2 alpha	PIP4K2A	0.81	**
			191	Q8ND83	SLAIN motif-containing protein 1	SLAIN1	0.81	**
			192	Q9NY93	Probable ATP-dependent RNA helicase DDX56	DDX56	0.81	**
			193	Q14139	Ubiquitin conjugation factor E4 A	UBE4A	0.81	*
			194	Q9Y3A6	Transmembrane emp24 domain-containing protein 5	TMED5	0.81	*
			195	Q9NRN7	L-aminoadipate-semialdehyde dehydrogenase-phosphopantetheinyl transferase	AASDHPPT	0.81	*
			196	Q86VZ5	Phosphatidylcholine:ceramide cholinephosphotransferase 1	SGMS1	0.81	*
			197	Q14692	Ribosome biogenesis protein BMS1 homolog	BMS1	0.81	*
			198	Q9BUP3	Oxidoreductase HTATIP2	HTATIP2	0.81	*
			199	P27824	Calnexin	CANX	0.81	*
			200	Q5TBB1	Ribonuclease H2 subunit B	RNASEH2B	0.81	*
			201	Q9Y5J7	Mitochondrial import inner membrane translocase subunit Tim9	TIMM9	0.81	*
			202	P08581	Hepatocyte growth factor receptor	MET	0.81	*
			203	O75808	Calpain-15	CAPN15	0.81	*
			204	P34896	Serine hydroxymethyltransferase, cytosolic	SHMT1	0.81	*
			205	Q9BTT0;Q15413	Acidic leucine-rich nuclear phosphoprotein 32 family member E	ANP32E	0.81	*
			206	Q15036	Sorting nexin-17	SNX17	0.81	*
			207	P60842	Eukaryotic initiation factor 4A-I	EIF4A1	0.81	*
			208	O00458	Interferon-related developmental regulator 1	IFRD1	0.81	*
			209	O14613	Cdc42 effector protein 2	CDC42EP2	0.81	*
			210	Q9C0D5	Protein TANC1	TANC1	0.81	*
			211	Q12849	G-rich sequence factor 1	GRSF1	0.81	*
			212	Q8TDD1	ATP-dependent RNA helicase DDX54	DDX54	0.82	***
			213	Q9BQ61	Uncharacterized protein C19orf43	C19orf43	0.82	***
			214	Q9UNQ2	Probable dimethyladenosine transferase	DIMT1	0.82	***
			215	P42285	Superkiller viralicidic activity 2-like 2	SKIV2L2	0.82	**
			216	O75312	Zinc finger protein ZPR1	ZPR1	0.82	**
			217	O14519;O75956	Cyclin-dependent kinase 2-associated protein 1;Cyclin-dependent kinase 2-associated protein 2	CDK2AP1;CDK2AP2	0.82	**
			218	P40938	Replication factor C subunit 3	RFC3	0.82	**
			219	Q9NWT6	Hypoxia-inducible factor 1-alpha inhibitor	HIF1AN	0.82	**
			220	P29279	Connective tissue growth factor	CTGF	0.82	*
			221	P61313	60S ribosomal protein L15	RPL15	0.82	*
			222	Q9Y2R4	Probable ATP-dependent RNA helicase DDX52	DDX52	0.82	*
			223	P19623	Spermidine synthase	SRM	0.83	***
			224	Q9NVU7	Protein SDA1 homolog	SDAD1	0.83	***
			225	Q3ZAQ7	Vacuolar ATPase assembly integral membrane protein VMA21	VMA21	0.83	***
			226	Q8TCG1	Protein CIP2A	KIAA1524	0.83	***
			227	Q9H1E3	Nuclear ubiquitous casein and cyclin-dependent kinase substrate 1	NUCKS1	0.83	***
			228	O60749;Q13596	Sorting nexin-2	SNX2	0.83	***
			229	P12268;P20839	Inosine-5-monophosphate dehydrogenase 2	IMPDH2	0.83	***
			230	Q92896	Golgi apparatus protein 1	GLG1	0.83	**
			231	P54709	Sodium/potassium-transporting ATPase subunit beta-3	ATP1B3	0.83	**
			232	O75530	Polycomb protein EED	EED	0.83	**
			233	P21589;REV__Q9H2S1	5-nucleotidase	NT5E	0.83	**
			234	P67809;Q9Y2T7	Nuclease-sensitive element-binding protein 1	YBX1	0.83	**
			235	P53365	Arfaptin-2	ARFIP2	0.83	**
			236	O60231	Putative pre-mRNA-splicing factor ATP-dependent RNA helicase DHX16	DHX16	0.83	**
			237	Q16678	Cytochrome P450 1B1	CYP1B1	0.83	**
			238	Q96AT1	Uncharacterized protein KIAA1143	KIAA1143	0.83	**
			239	P53611	Geranylgeranyl transferase type-2 subunit beta	RABGGTB	0.83	**
			240	O14530	Thioredoxin domain-containing protein 9	TXNDC9	0.83	**
			241	Q15018	BRISC complex subunit Abro1	FAM175B	0.83	**
			242	O95299	NADH dehydrogenase [ubiquinone] 1 alpha subcomplex subunit 10, mitochondrial	NDUFA10	0.83	**
			243	P04424	Argininosuccinate lyase	ASL	0.83	**
			244	Q8IXU6	Solute carrier family 35 member F2	SLC35F2	0.83	*
			245	Q9UIA9	Exportin-7	XPO7	0.83	*
			246	Q9NVX2	Notchless protein homolog 1	NLE1	0.83	*
			247	Q9NQZ2	Something about silencing protein 10	UTP3	0.83	*
			248	Q9UIF9	Bromodomain adjacent to zinc finger domain protein 2A	BAZ2A	0.83	*
			249	Q9HAV0;P16520;Q9BRK4	Guanine nucleotide-binding protein subunit beta-4	GNB4	0.83	*
			250	Q96C36	Pyrroline-5-carboxylate reductase 2	PYCR2	0.83	*
			251	Q96EK7	Constitutive coactivator of peroxisome proliferator-activated receptor gamma	FAM120B	0.83	*
			252	Q86VM9	Zinc finger CCCH domain-containing protein 18	ZC3H18	0.83	*
